# Supplementary material for: Clonal Hematopoiesis and Outcomes After High-Dose Chemotherapy and Autologous Stem Cell Transplantation in Patients with AML, Myeloma, and Lymphoma
Source: Int J Mol Sci. 2025 Aug 19;26(16):8021. doi: 10.3390/ijms26168021 (PMC12386481; doi:10.3390/ijms26168021)
Supplement: Supplementary file 1 [file ijms-26-08021-s001.zip]

Archive with 1 entries (1 files):
- ijms-3762385-supplementary.pdf
